# Supplementary material for: Anti-GPI scFv as a Promising Tool for Intervention Against Cerebral Malaria in Mice
Source: Int J Mol Sci. 2026 Mar 24;27(7):2950. doi: 10.3390/ijms27072950 (PMC13073753; doi:10.3390/ijms27072950)
Supplement: Supplementary file 1 [file ijms-27-02950-s001.zip]

Archive with 1 entries (1 files):
- ijms-4136216-supplementary.pdf
